# Supplementary material for: GlcNac produced by the gut microbiome enhances host influenza resistance by modulating NK cells
Source: Gut Microbes. 2023 Nov 12;15(2):2271620. doi: 10.1080/19490976.2023.2271620 (PMC10730189; doi:10.1080/19490976.2023.2271620)
Supplement: Supplemental Material [file KGMI_A_2271620_SM9125.zip]

Archive with 7 entries (7 files):
- Supplementary Material.pdf
- Table.S10.xlsx
- Table.S11.xlsx
- Table.S12.xlsx
- Table.S6.xlsx
- Table.S8.xlsx
- Table.S9.xlsx
