# Supplementary material for: GlcNac produced by the gut microbiome enhances host influenza resistance by modulating NK cells
Source: Gut Microbes. 2023 Nov 12;15(2):2271620. doi: 10.1080/19490976.2023.2271620 (PMC10730189; doi:10.1080/19490976.2023.2271620)
Supplement: Supplemental Material [file KGMI_A_2271620_SM9125.zip › Table.S10.xlsx]

## Sheet: Table. S10. Comparison of the r
Table. S10. Comparison of the relative abundances of the major bacterial genus(top30) representing the gut microbiota between the TH and TL group
ID	TH1	TH2	TH3	TH4	TH5	TH6	TH7	TH8	TL1	TL2	TL3	TL4	TL5	TL6	TL7	TL8
d__Bacteria;k__norank;p__Bacteroidetes;c__Bacteroidia;o__Bacteroidales;f__Muribaculaceae;g__Muribaculum	0.0413597	0.0362352	0.0162094	0.0291982	0.0283196	0.0671511	0.03739	0.0272761	0.0175765	0.0183628	0.0247399	0.0292438	0.0247876	0.0442704	0.0324397	0.0354795
d__Bacteria;k__norank;p__Bacteroidetes;c__Bacteroidia;o__Bacteroidales;f__Rikenellaceae;g__Alistipes	0.02032	0.0276465	0.0359136	0.0106373	0.0602929	0.0281834	0.0282094	0.0409853	0.0323556	0.0218835	0.0198776	0.033291	0.0289812	0.0411552	0.0390487	0.0305373
d__Bacteria;k__norank;p__Bacteroidetes;c__Bacteroidia;o__Bacteroidales;f__Bacteroidaceae;g__Bacteroides	0.0358537	0.0242911	0.0275963	0.0200713	0.0325143	0.0353152	0.022656	0.0464594	0.0339234	0.0233075	0.0176526	0.032909	0.0248363	0.0443052	0.0348417	0.0314035
d__Bacteria;k__norank;p__Firmicutes;c__Clostridia;o__Clostridiales;f__Clostridiaceae;g__Clostridium	0.0226541	0.0263229	0.0292064	0.0398124	0.0294952	0.0143009	0.0243594	0.0213169	0.0384713	0.0262429	0.0324717	0.0393777	0.0311624	0.0151981	0.0448545	0.0363571
d__Bacteria;k__norank;p__Bacteroidetes;c__Bacteroidia;o__Bacteroidales;f__Prevotellaceae;g__Prevotella	0.0227427	0.0206751	0.0126046	0.0144088	0.0142729	0.019549	0.0141997	0.0189479	0.0260703	0.0186944	0.00788006	0.0386726	0.015898	0.065601	0.0547486	0.0301686
d__Bacteria;k__norank;p__Proteobacteria;c__Epsilonproteobacteria;o__Campylobacterales;f__Helicobacteraceae;g__Helicobacter	0.0111256	0.00548052	0.0195074	0.0283605	0.0175635	0.0327483	0.0349543	0.0164086	0.0115188	0.039369	0.0361405	0.012157	0.0290262	0.00911518	0.0096169	0.0388079
d__Bacteria;k__norank;p__Firmicutes;c__Clostridia;o__Clostridiales;f__Oscillospiraceae;g__Oscillibacter	0.0153592	0.0159104	0.0172822	0.0124761	0.0230682	0.00806575	0.0153407	0.0247616	0.0389994	0.0149216	0.0180188	0.0255552	0.017367	0.0197632	0.0238996	0.0247417
d__Bacteria;k__norank;p__Firmicutes;c__Clostridia;o__Clostridiales;f__Eubacteriaceae;g__Eubacterium	0.0104814	0.0106606	0.0255566	0.0146856	0.0143405	0.00847369	0.0125745	0.0132945	0.0133035	0.0122282	0.021316	0.0169007	0.0144778	0.0128845	0.0139887	0.0118787
d__Bacteria;k__norank;p__Bacteroidetes;c__Bacteroidia;o__Bacteroidales;f__Muribaculaceae;g__Duncaniella	0.0140394	0.0127521	0.00866205	0.0167012	0.0135681	0.0127452	0.0124618	0.0128516	0.014251	0.0081198	0.00815533	0.0168947	0.0130066	0.0192521	0.0107714	0.02082
d__Bacteria;k__norank;p__Firmicutes;c__Clostridia;o__Clostridiales;f__Ruminococcaceae;g__Ruminococcus	0.0221996	0.0102972	0.0120024	0.0126099	0.0105719	0.00755384	0.0100115	0.0103086	0.0160565	0.0125537	0.0119684	0.0113201	0.0134483	0.0114189	0.0186269	0.00871562
d__Bacteria;k__norank;p__Firmicutes;c__Clostridia;o__Clostridiales;f__Lachnospiraceae;g__Roseburia	0.0091429	0.0140629	0.0147324	0.0169598	0.0107261	0.00539836	0.00996336	0.0105452	0.0102383	0.0164804	0.0132961	0.0113716	0.0135189	0.00467034	0.0130749	0.0114428
d__Bacteria;k__norank;p__Firmicutes;c__Clostridia;o__Clostridiales;f__Ruminococcaceae;g__Anaerotruncus	0.0100228	0.00880466	0.0153508	0.00744433	0.012307	0.00840347	0.0123336	0.0148199	0.0109566	0.0109608	0.0152525	0.0105554	0.00965959	0.00816453	0.00953199	0.0108405
d__Bacteria;k__norank;p__Firmicutes;c__Clostridia;o__Clostridiales;f__Lachnospiraceae;g__Acetatifactor	0.00854096	0.00908297	0.0103436	0.00909809	0.0102016	0.00320607	0.00716593	0.00935967	0.0074548	0.00997667	0.00887934	0.0102956	0.00812352	0.00483373	0.00718545	0.00786707
d__Bacteria;k__norank;p__Bacteroidetes;c__Bacteroidia;o__Bacteroidales;f__Muribaculaceae;g__Paramuribaculum	0.00857217	0.0138608	0.00412869	0.00797377	0.00631208	0.00950848	0.0107233	0.00766079	0.00370079	0.00403604	0.00592536	0.0110961	0.00742956	0.0131964	0.00682863	0.00739633
d__Bacteria;k__norank;p__Firmicutes;c__Clostridia;o__Clostridiales;f__Lachnospiraceae;g__Dorea	0.00920491	0.0133411	0.00714729	0.00641892	0.00728599	0.00898708	0.00690215	0.0090721	0.00800293	0.0101781	0.00940045	0.00626616	0.00718374	0.00445515	0.0073124	0.00494006
d__Bacteria;k__norank;p__Firmicutes;c__Clostridia;o__Clostridiales;f__Lachnospiraceae;g__Lachnoclostridium	0.00834598	0.00831399	0.00759146	0.0109219	0.0111246	0.00537943	0.00808637	0.00704442	0.00728021	0.00633419	0.0103386	0.00926478	0.00758145	0.00424929	0.00644217	0.00550949
d__Bacteria;k__norank;p__Firmicutes;c__Clostridia;o__Clostridiales;f__Ruminococcaceae;g__Flavonifractor	0.00578092	0.00697294	0.00679363	0.00610153	0.00863294	0.00349688	0.00725109	0.0102789	0.0120384	0.00772429	0.00829537	0.00948697	0.00645773	0.0062979	0.00864643	0.00804774
d__Bacteria;k__norank;p__Bacteroidetes;c__Bacteroidia;o__Bacteroidales;f__Tannerellaceae;g__Parabacteroides	0.00638523	0.00571572	0.00658333	0.00487559	0.0055274	0.00775432	0.00440352	0.00585195	0.00690065	0.00543448	0.00390608	0.00773771	0.00637294	0.0114219	0.011532	0.00904407
d__Bacteria;k__norank;p__Firmicutes;c__Bacilli;o__Lactobacillales;f__Lactobacillaceae;g__Ligilactobacillus	0.00982095	0.0115187	0.00448091	0.00500695	0.00275314	0.00462373	0.00278709	0.00142733	0.00709143	0.00791948	0.0238675	0.00101714	0.0130156	0.000525743	0.00141608	0.00659588
d__Bacteria;k__norank;p__Firmicutes;c__Clostridia;o__Clostridiales;f__Clostridiaceae;g__Butyricicoccus	0.00630761	0.00568114	0.0080183	0.00473343	0.00786713	0.00297468	0.00671491	0.00926709	0.00727387	0.00684369	0.00759135	0.00730802	0.00453739	0.0039239	0.00718835	0.00650919
d__Bacteria;k__norank;p__Firmicutes;c__Clostridia;o__Clostridiales;f__Ruminococcaceae;g__Pseudoflavonifractor	0.00322545	0.007754	0.00429225	0.00505787	0.00649909	0.0023739	0.00646677	0.00930074	0.00831357	0.00688016	0.00801861	0.00818699	0.00422234	0.0047526	0.00671987	0.00754793
d__Bacteria;k__norank;p__Firmicutes;c__Clostridia;o__Clostridiales;f__Lachnospiraceae;g__Schaedlerella	0.00734048	0.00670437	0.00692772	0.00482432	0.0061543	0.00455353	0.0063322	0.00685127	0.00590957	0.00977075	0.006184	0.00516475	0.00599532	0.00315217	0.00482438	0.00484986
d__Bacteria;k__norank;p__Bacteroidetes;c__Bacteroidia;o__Bacteroidales;f__norank;g__Phocaeicola	0.00544653	0.00482926	0.00418967	0.00333125	0.00361139	0.00794112	0.00401303	0.00460041	0.00815717	0.00483674	0.00383945	0.00807824	0.00501882	0.0107413	0.00830288	0.00643456
d__Bacteria;k__norank;p__Firmicutes;c__Clostridia;o__Clostridiales;f__Ruminococcaceae;g__Acutalibacter	0.00510188	0.004349	0.00562099	0.00449769	0.0065583	0.00255629	0.0053452	0.0115084	0.00670837	0.00595519	0.00660222	0.0061864	0.00701792	0.00399842	0.00484972	0.0045623
d__Bacteria;k__norank;p__Firmicutes;c__Clostridia;o__Clostridiales;f__Lachnospiraceae;g__Blautia	0.00523131	0.00576667	0.00660382	0.00605334	0.00578766	0.00348722	0.00520923	0.00521513	0.00568389	0.00599194	0.00612745	0.0057312	0.00543686	0.00338537	0.00551832	0.00467119
d__Bacteria;k__norank;p__Firmicutes;c__Clostridia;o__Clostridiales;f__Lachnospiraceae;g__Enterocloster	0.00531223	0.00534455	0.0056725	0.00498415	0.00538849	0.00307191	0.00466471	0.00582063	0.00508504	0.0059655	0.0061806	0.00518056	0.00544468	0.00301378	0.00492594	0.0042942
d__Bacteria;k__norank;p__Bacteroidetes;c__Bacteroidia;o__Bacteroidales;f__Odoribacteraceae;g__Odoribacter	0.0025352	0.00257742	0.00522678	0.00391051	0.00487768	0.00786641	0.00391692	0.00325562	0.000897302	0.00346494	0.00306307	0.00546359	0.0064019	0.00381096	0.00335775	0.00511915
d__Bacteria;k__norank;p__Actinobacteria;c__Actinomycetia;o__Bifidobacteriales;f__Bifidobacteriaceae;g__Bifidobacterium	0.000658683	0.0128435	0.000241424	0.00478196	0.00105041	0.000273375	0.000669739	0.000389908	0.00219803	0.000407134	0.0289116	0.00190088	0.00203756	0.00103197	0.000337459	0.00218811
d__Bacteria;k__norank;p__Proteobacteria;c__Deltaproteobacteria;o__Desulfovibrionales;f__Desulfovibrionaceae;g__Desulfovibrio	0.00574435	0.00355561	0.00282389	0.0053992	0.0029758	0.00147469	0.00277732	0.00346668	0.00285824	0.00855102	0.0038885	0.00384498	0.00387829	0.00243802	0.00191118	0.0022904
d__Bacteria;k__norank;p__Firmicutes;c__Clostridia;o__Clostridiales;f__Ruminococcaceae;g__Faecalibacterium	0.00215202	0.00243789	0.00306675	0.00273125	0.00348541	0.00139184	0.00295067	0.00389607	0.00439944	0.00323043	0.00331796	0.00346248	0.0031555	0.00366585	0.00335682	0.00314011
Others	0.658992	0.656211	0.665623	0.675933	0.626866	0.671191	0.669166	0.627757	0.626325	0.663375	0.618893	0.606079	0.654519	0.615307	0.593901	0.607799
Relative abundance is normalized
