# Supplementary material for: GlcNac produced by the gut microbiome enhances host influenza resistance by modulating NK cells
Source: Gut Microbes. 2023 Nov 12;15(2):2271620. doi: 10.1080/19490976.2023.2271620 (PMC10730189; doi:10.1080/19490976.2023.2271620)
Supplement: Supplemental Material [file KGMI_A_2271620_SM9125.zip › Table.S11.xlsx]

## Sheet: Sheet1
Table. S11. The top 50 representative species with significant difference between TH group and TL group
ID	P_value	TH1	TH2	TH3	TH4	TH5	TH6	TH7	TH8	TL1	TL2	TL3	TL4	TL5	TL6	TL7	TL8
d__Bacteria;k__norank;p__Proteobacteria;c__Epsilonproteobacteria;o__Campylobacterales;f__Helicobacteraceae;g__Helicobacter;s__Helicobacter_japonicus	0.0498834	0.00765317	0.00380178	0.0179102	0.0232358	0.0113323	0.0260552	0.0315644	0.0151012	0.00017995	0.00450177	0.0308478	0.00983096	0.000449509	0.00839588	0.00723409	0.000635219
d__Bacteria;k__norank;p__Bacteroidetes;c__Bacteroidia;o__Bacteroidales;f__norank;g__Phocaeicola;s__Phocaeicola_sartorii	0.0281274	0.00154152	0.0012138	0.00116403	0.000538379	0.000612957	0.00298521	0.00133753	0.000788321	0.00420635	0.00184162	0.00144736	0.00222767	0.000799256	0.004707	0.0021492	0.00160046
d__Bacteria;k__norank;p__Bacteroidetes;c__Bacteroidia;o__Bacteroidales;f__Bacteroidaceae;g__Bacteroides;s__Bacteroides_uniformis	0.0498834	0.00206511	0.00338448	0.00319478	0.00128109	0.00349181	0.00368433	0.00208919	0.00595747	0.00154633	0.00124886	0.00176569	0.00295081	0.00203572	0.00311614	0.00182528	0.0026176
d__Bacteria;k__norank;p__Verrucomicrobia;c__Verrucomicrobiae;o__Verrucomicrobiales;f__Akkermansiaceae;g__Akkermansia;s__Akkermansia_muciniphila	0.0379176	0.000197533	0.000171803	6.10518e-05	0.000278659	0.000162613	8.65706e-05	6.17585e-05	6.7753e-05	0.00174071	0.000125112	5.45147e-05	0.00315974	0.000411451	0.00911996	0.000711609	0.000656372
d__Bacteria;k__norank;p__norank;c__norank;o__norank;f__norank;g__norank;s__bacterium_1XD8-92	0.0379176	0.00287777	0.00239838	0.00212929	0.00257171	0.0014616	0.00964682	0.00175022	0.00876409	0.00112534	0.00203059	0.00145157	0.00176107	0.00172729	0.00075458	0.00213624	0.00251833
d__Bacteria;k__norank;p__Firmicutes;c__Clostridia;o__Clostridiales;f__Lachnospiraceae;g__Lachnoclostridium;s__Lachnoclostridium_sp._An196	0.0498834	0.00274684	0.00238817	0.00169461	0.00147495	0.0017694	0.00120197	0.0024	0.00173728	0.000478593	0.00126375	0.00513546	0.00138744	0.00166687	0.000689109	0.000738833	0.00143863
d__Bacteria;k__norank;p__Candidatus_Melainabacteria;c__norank;o__norank;f__norank;g__norank;s__Candidatus_Melainabacteria_bacterium	0.004662	0.000229621	0.00017966	0.000653246	0.000635077	0.000487729	0.000945761	0.000177811	0.000144773	0.000733259	0.000461527	0.00102115	0.00157244	0.000836465	0.00240201	0.00274514	0.00105286
d__Bacteria;k__norank;p__Firmicutes;c__Bacilli;o__Lactobacillales;f__Lactobacillaceae;g__Lactobacillus;s__Lactobacillus_johnsonii	0.014763	0.00375471	0.00223416	0.00170367	0.00558569	0.000302915	0.00220892	0.00651984	0.00118601	2.58485e-05	0.00189716	0.00168122	0.000265056	0.00217201	0.000113327	0.000140966	0.00117578
d__Bacteria;k__norank;p__Elusimicrobia;c__Elusimicrobia;o__Elusimicrobiales;f__Elusimicrobiaceae;g__Elusimicrobium;s__Elusimicrobium_sp._An273	0.004662	5.02786e-05	2.25077e-05	4.13053e-06	4.55606e-05	1.29088e-05	2.60748e-05	1.38775e-05	8.68778e-06	0.00220901	5.07204e-05	1.28157e-05	0.000713243	8.74783e-05	0.000586666	0.00122032	0.00016291
d__Bacteria;k__norank;p__Bacteroidetes;c__Bacteroidia;o__Bacteroidales;f__Tannerellaceae;g__Parabacteroides;s__Parabacteroides_goldsteinii	0.0206682	0.000464707	0.000275076	0.000360801	0.000322281	0.00037281	0.000455347	0.000315522	0.000413751	0.00072494	0.000421892	0.000258292	0.000553345	0.000533385	0.000768465	0.000601178	0.000648131
d__Bacteria;k__norank;p__Firmicutes;c__Clostridia;o__Clostridiales;f__Ruminococcaceae;g__Faecalibacterium;s__Faecalibacterium_sp._CAG:1138	0.0206682	4.98856e-05	0.000188045	0.000188922	0.000495579	0.000438052	5.812e-05	0.000443614	0.000167682	0.00062746	0.000380709	0.000516541	0.000250974	0.000450438	0.000942065	0.000290428	0.000550157
d__Bacteria;k__norank;p__Firmicutes;c__Clostridia;o__Clostridiales;f__Clostridiaceae;g__Clostridium;s__Clostridium_sp._CAG:349	0.0206682	3.64248e-05	0.000155171	0.000161851	0.000512051	0.000442131	4.96762e-05	0.000378707	0.000143674	0.000639754	0.000426611	0.000553527	0.000253578	0.000426186	0.00084799	0.00023513	0.000520108
d__Bacteria;k__norank;p__Firmicutes;c__norank;o__norank;f__norank;g__norank;s__Firmicutes_bacterium_CAG:475	0.0206682	5.24149e-05	0.000158351	0.000166774	0.000404349	0.000426477	6.36982e-05	0.000375425	0.000169586	0.000507308	0.00027503	0.00033319	0.000623021	0.000337335	0.000702354	0.000415561	0.000497784
d__Bacteria;k__norank;p__Firmicutes;c__Clostridia;o__Clostridiales;f__Lachnospiraceae;g__norank;s__Lachnospiraceae_bacterium_28-4	0.0010878	0.000519081	0.000612202	0.000600956	0.000517731	0.000491366	0.00125027	0.000519908	0.00132145	0.000392912	0.000504949	0.000469658	0.000479714	0.000514006	0.000220583	0.000495423	0.000486825
d__Bacteria;k__norank;p__Firmicutes;c__Clostridia;o__Clostridiales;f__Eubacteriaceae;g__Eubacterium;s__Eubacterium_sp._CAG:251	0.0281274	0.000218986	6.26918e-05	0.000202555	4.0334e-05	2.28614e-05	0.000236663	3.33471e-05	0.000123635	0.000752912	0.000138896	8.82913e-05	0.00027433	0.000101911	0.000462056	0.00130706	0.000404359
d__Bacteria;k__norank;p__Firmicutes;c__norank;o__norank;f__norank;g__norank;s__Firmicutes_bacterium_CAG:341	0.0498834	0.000171786	4.97034e-05	0.000131994	2.13746e-05	9.35676e-06	0.00018637	2.9296e-05	0.000107702	0.000682065	0.000106136	4.74617e-05	0.000213405	8.21829e-05	0.00041155	0.00119955	0.000365934
d__Bacteria;k__norank;p__Firmicutes;c__Negativicutes;o__Acidaminococcales;f__Acidaminococcaceae;g__Acidaminococcus;s__Acidaminococcus_sp._CAG:917	0.0281274	2.69798e-05	0.000104736	0.000136788	0.000336181	0.000314356	4.78775e-05	0.000265388	0.000108693	0.000414989	0.000248826	0.000357347	0.000207579	0.000300567	0.000593014	0.000149123	0.000337468
d__Bacteria;k__norank;p__Proteobacteria;c__Alphaproteobacteria;o__Rhodospirillales;f__Rhodospirillaceae;g__Azospirillum;s__Azospirillum_sp._51_20	0.0104118	1.38427e-05	2.03269e-05	3.56307e-05	3.61128e-05	2.63188e-05	0.000119625	2.26339e-05	1.28671e-05	0.00123061	2.87961e-05	3.04206e-05	0.000112785	6.29933e-05	0.000208484	0.000449654	0.00025778
d__Bacteria;k__norank;p__Bacteroidetes;c__Bacteroidia;o__Bacteroidales;f__Prevotellaceae;g__Prevotella;s__Prevotella_oryzae	0.014763	9.85204e-05	0.000143126	7.80301e-05	4.4693e-05	5.6165e-05	0.000142815	5.87115e-05	0.000182726	0.000129471	0.00020776	0.000110717	0.000349291	9.98877e-05	0.000442757	0.000476124	0.000388108
d__Bacteria;k__norank;p__Bacteroidetes;c__Bacteroidia;o__Bacteroidales;f__Prevotellaceae;g__Prevotella;s__Prevotella_sp._CAG:487	0.0498834	0.000218682	0.000165345	0.000111454	0.00015125	0.000125468	0.000205824	0.000103071	0.000135459	0.000288667	0.000206147	9.60729e-05	0.000255429	0.000141293	0.000431084	0.000356111	0.000276389
d__Bacteria;k__norank;p__Candidatus_Melainabacteria;c__norank;o__Candidatus_Gastranaerophilales;f__norank;g__norank;s__Candidatus_Gastranaerophilales_bacterium_HUM_10	0.0281274	9.17417e-06	1.23854e-05	3.49888e-05	2.66794e-05	2.17893e-05	1.96231e-05	1.01798e-05	6.31077e-06	8.89245e-05	2.20537e-05	1.24386e-05	5.01554e-05	2.01757e-05	2.84997e-05	4.54252e-05	1.67401e-05
d__Bacteria;k__norank;p__Firmicutes;c__Clostridia;o__Clostridiales;f__Clostridiaceae;g__Clostridium;s__Clostridium_sp._CAG:571	0.0379176	3.27331e-05	2.72104e-05	7.10534e-05	0.000300108	0.000103286	7.94198e-05	1.29036e-05	1.00541e-05	7.35656e-05	0.000311304	9.19904e-05	0.000541208	4.59854e-05	9.29041e-05	0.000353757	0.000229161
d__Bacteria;k__norank;p__Bacteroidetes;c__Bacteroidia;o__Bacteroidales;f__Bacteroidaceae;g__Bacteroides;s__Bacteroides_sp._OF04-15BH	0.0281274	0.000191688	0.000119524	0.000129326	0.000152805	0.000122645	0.00012504	7.85408e-05	0.000114712	0.000248042	0.000145379	9.33343e-05	0.000211941	0.000146565	0.000271766	0.000410985	0.000210081
d__Bacteria;k__norank;p__Candidatus_Melainabacteria;c__norank;o__Candidatus_Gastranaerophilales;f__norank;g__norank;s__Candidatus_Gastranaerophilales_bacterium_HUM_6	0.0206682	3.67202e-05	2.04372e-05	8.94135e-05	8.74104e-05	5.70194e-05	0.00015214	1.70216e-05	1.96428e-05	8.84179e-05	6.1938e-05	4.61743e-05	0.000215586	0.000133005	0.000350767	0.000591754	0.00017488
d__Bacteria;k__norank;p__Bacteroidetes;c__Bacteroidia;o__Bacteroidales;f__Prevotellaceae;g__Prevotella;s__Prevotella_sp._885	0.0206682	0.000162066	0.000138256	0.000112061	0.000177535	9.8071e-05	0.000115977	7.70185e-05	9.86565e-05	0.000226008	0.00017851	7.38999e-05	0.000231196	0.000147486	0.000272729	0.000262795	0.000218559
d__Bacteria;k__norank;p__Bacteroidetes;c__Bacteroidia;o__Bacteroidales;f__Bacteroidaceae;g__Bacteroides;s__Bacteroides_faecis	0.0379176	0.000139257	0.000116237	0.00016816	9.30442e-05	0.000150851	0.000155353	9.98591e-05	0.000153536	0.000208316	0.000202401	8.01582e-05	0.000172817	0.00015001	0.000296641	0.000267491	0.000174727
d__Bacteria;k__norank;p__Firmicutes;c__Clostridia;o__Clostridiales;f__norank;g__norank;s__Clostridiales_bacterium_45_37	0.004662	8.39898e-05	8.17465e-05	8.49088e-05	7.82217e-05	0.000139187	8.07243e-05	8.66296e-05	0.000126994	0.000317854	8.65555e-05	0.000158303	0.000165566	9.12461e-05	0.000137166	0.000213003	0.000317274
d__Bacteria;k__norank;p__Firmicutes;c__Clostridia;o__Clostridiales;f__Ruminococcaceae;g__Harryflintia;s__Harryflintia_acetispora	0.004662	0.000136367	0.000109998	0.000126197	0.00010037	0.000185787	8.33134e-05	7.68063e-05	0.000165916	0.000166021	0.000199348	0.000193231	0.00019716	0.000109886	0.000209352	0.000194772	0.000215343
d__Bacteria;k__norank;p__Bacteroidetes;c__Bacteroidia;o__Bacteroidales;f__Prevotellaceae;g__Prevotella;s__Prevotella_sp._tf2-5	0.0379176	0.000106326	0.000122183	4.6363e-05	3.35442e-05	4.12323e-05	9.31946e-05	3.8775e-05	9.31134e-05	0.00013181	0.000169589	3.34649e-05	0.000234624	5.3224e-05	0.000334926	0.000323108	0.000192717
d__Bacteria;k__norank;p__Bacteroidetes;c__Bacteroidia;o__Bacteroidales;f__Prevotellaceae;g__Prevotella;s__Prevotella_bryantii	0.0281274	0.000135394	8.91259e-05	0.000138733	0.000168243	7.74034e-05	0.000154392	9.75142e-05	0.0001053	0.000116851	0.000189844	0.000116356	0.000153831	0.000156742	0.000210539	0.000187092	0.000190961
d__Bacteria;k__norank;p__Bacteroidetes;c__Bacteroidia;o__Bacteroidales;f__Bacteroidaceae;g__Bacteroides;s__Bacteroides_rodentium	0.0379176	0.000186151	0.000309971	0.000259739	0.000110365	0.000332271	0.000405036	0.000188711	0.000568089	8.58997e-05	8.47003e-05	0.000176437	0.000260937	0.000160671	0.000206546	0.000105625	0.000227294
d__Bacteria;k__norank;p__Firmicutes;c__Clostridia;o__Clostridiales;f__Eubacteriaceae;g__Eubacterium;s__Eubacterium_sp._CAG:180	0.0018648	7.61996e-05	4.50838e-05	8.67531e-05	5.83883e-05	5.85067e-05	5.47492e-05	5.68173e-05	7.46754e-05	0.000233851	7.88177e-05	8.72702e-05	0.00010976	6.4169e-05	8.67574e-05	0.000522042	9.05276e-05
d__Bacteria;k__norank;p__Bacteroidetes;c__Bacteroidia;o__Bacteroidales;f__Bacteroidaceae;g__Bacteroides;s__Bacteroides_sp._AM07-18	0.0281274	0.000166503	0.000203294	0.000221139	0.000183163	0.000227813	0.000409319	0.000163948	0.000372075	5.68987e-05	0.000124037	0.000192521	0.000190239	0.000176461	0.000124932	5.42114e-05	0.000192307
d__Bacteria;k__norank;p__Firmicutes;c__Clostridia;o__Clostridiales;f__Clostridiaceae;g__Clostridium;s__Clostridium_sp._26_22	0.0498834	1.88883e-05	2.92811e-05	4.71576e-05	0.000198404	4.87737e-05	5.99693e-05	1.29759e-05	1.10025e-05	5.15066e-05	0.000197107	6.84747e-05	0.000216962	3.91865e-05	4.2887e-05	0.000269288	0.000184907
d__Bacteria;k__norank;p__Bacteroidetes;c__Bacteroidia;o__Bacteroidales;f__Tannerellaceae;g__Parabacteroides;s__Parabacteroides_sp._AF17-3	0.0206682	7.28683e-05	7.8218e-05	7.36833e-05	3.72261e-05	7.55397e-05	6.85402e-05	4.79741e-05	0.00011468	0.000255552	0.000106631	6.69473e-05	0.000107798	0.000112421	0.000139551	8.19444e-05	0.000146459
d__Bacteria;k__norank;p__Bacteroidetes;c__Bacteroidia;o__Bacteroidales;f__Prevotellaceae;g__Prevotella;s__Prevotella_stercorea_CAG:629	0.0379176	0.000105206	8.0726e-05	4.85634e-05	4.70734e-05	5.07307e-05	7.59042e-05	3.59986e-05	6.70168e-05	0.000144283	0.000116786	2.83028e-05	0.000121173	5.42654e-05	0.00022395	0.000194017	0.000120233
d__Bacteria;k__norank;p__Firmicutes;c__Clostridia;o__Clostridiales;f__Eubacteriaceae;g__Eubacterium;s__Eubacterium_coprostanoligenes	0.0498834	0.000137127	4.82992e-05	0.000131303	4.22037e-05	1.99989e-05	0.000108577	2.06142e-05	4.92012e-05	0.000171408	7.03918e-05	6.16763e-05	0.000149539	5.02886e-05	0.000115619	0.0002682	0.000108937
d__Bacteria;k__norank;p__Firmicutes;c__Clostridia;o__Clostridiales;f__Clostridiaceae;g__Clostridium;s__Clostridium_sp._CAG:354	0.0379176	2.37926e-05	2.16877e-05	4.78992e-05	0.000175696	5.31876e-05	5.71402e-05	1.24878e-05	8.28675e-06	5.68476e-05	0.000116053	6.25316e-05	0.000190305	3.72209e-05	5.09215e-05	0.000251998	0.000153339
d__Bacteria;k__norank;p__Bacteroidetes;c__Bacteroidia;o__Bacteroidales;f__Prevotellaceae;g__Prevotella;s__Prevotella_sp._tc2-28	0.0498834	7.96086e-05	8.5288e-05	4.1915e-05	3.1632e-05	3.424e-05	8.5435e-05	2.44032e-05	5.44851e-05	0.000109012	0.000105882	2.10928e-05	0.000148195	3.88598e-05	0.000199716	0.000178318	9.99706e-05
d__Bacteria;k__norank;p__Firmicutes;c__Clostridia;o__Clostridiales;f__Clostridiaceae;g__Clostridium;s__Clostridium_sp._CAG:813	0.014763	1.96993e-05	1.14422e-05	5.1321e-05	4.67684e-05	3.01837e-05	7.83604e-05	1.03436e-05	8.90922e-06	6.19255e-05	3.3207e-05	2.1978e-05	0.000112926	6.74349e-05	0.000181786	0.000308708	9.17027e-05
d__Bacteria;k__norank;p__Bacteroidetes;c__Bacteroidia;o__Bacteroidales;f__Prevotellaceae;g__Prevotella;s__Prevotella_sp._CAG:1092	0.0379176	8.18379e-05	7.44806e-05	4.10236e-05	3.50465e-05	3.41641e-05	7.37377e-05	3.1161e-05	5.38393e-05	0.000130504	9.38775e-05	2.76257e-05	0.000125882	4.42098e-05	0.000172535	0.000158732	0.000117685
d__Bacteria;k__norank;p__Firmicutes;c__Clostridia;o__Clostridiales;f__Ruminococcaceae;g__Drancourtella;s__Drancourtella_sp._An12	0.0498834	6.28718e-05	6.99629e-05	0.000103902	8.38722e-05	6.69313e-05	5.24574e-05	7.60317e-05	6.78938e-05	0.000136615	7.45752e-05	9.25964e-05	0.000105992	8.64758e-05	5.17979e-05	0.000150861	0.000138729
d__Bacteria;k__norank;p__Firmicutes;c__Clostridia;o__Clostridiales;f__Ruminococcaceae;g__Ruminococcus;s__Ruminococcus_sp._CAG:177	0.00699301	8.13582e-05	5.89894e-05	8.6719e-05	6.57206e-05	7.36621e-05	4.29306e-05	7.31549e-05	8.8696e-05	9.65631e-05	8.26678e-05	9.58273e-05	0.000118853	7.23019e-05	9.80144e-05	9.91741e-05	9.45754e-05
d__Bacteria;k__norank;p__Bacteroidetes;c__Bacteroidia;o__Bacteroidales;f__Prevotellaceae;g__Prevotella;s__Prevotella_oralis	0.0104118	4.42533e-05	3.85418e-05	3.40268e-05	3.24224e-05	2.77006e-05	4.40147e-05	2.04682e-05	5.73544e-05	6.03898e-05	7.06913e-05	2.43372e-05	0.000116358	4.68735e-05	0.000140307	0.000152659	0.000134007
d__Bacteria;k__norank;p__Bacteroidetes;c__Bacteroidia;o__Bacteroidales;f__Prevotellaceae;g__Prevotella;s__Prevotella_sp._CAG:520	0.0104118	7.57457e-05	5.70635e-05	5.92127e-05	5.99004e-05	5.69279e-05	5.25711e-05	3.93443e-05	5.46706e-05	8.86407e-05	7.70908e-05	4.0367e-05	0.000105008	7.30077e-05	0.000151716	0.000119209	8.15747e-05
d__Bacteria;k__norank;p__Firmicutes;c__Clostridia;o__Clostridiales;f__Clostridiaceae;g__Clostridium;s__Clostridium_sp._CAG:470	0.0498834	2.45356e-05	1.82571e-05	3.39877e-05	0.000124677	3.85222e-05	3.42214e-05	1.80241e-05	1.40513e-05	4.83138e-05	0.000121483	5.19765e-05	0.000138073	2.11774e-05	3.32611e-05	0.00016983	0.000120991
d__Bacteria;k__norank;p__Actinobacteria;c__Actinomycetia;o__Micrococcales;f__Micrococcaceae;g__Arthrobacter;s__Arthrobacter_sp._Soil763	0.0281274	2.22105e-07	1.76157e-07	3.09329e-07	7.38912e-07	9.81258e-08	1.9174e-07	1.01545e-07	2.39411e-08	4.55476e-07	0.000176702	1.0991e-06	0.000519642	9.75338e-07	6.76156e-08	3.48517e-07	2.57975e-07
d__Bacteria;k__norank;p__Bacteroidetes;c__Bacteroidia;o__Bacteroidales;f__Prevotellaceae;g__Prevotella;s__Prevotella_buccae	0.0498834	6.7936e-05	5.66706e-05	3.12765e-05	2.37889e-05	2.93221e-05	4.87883e-05	2.27672e-05	4.29418e-05	8.52295e-05	6.674e-05	1.59694e-05	0.00010657	3.14703e-05	0.000164289	0.000131602	9.66238e-05
d__Bacteria;k__norank;p__Firmicutes;c__Clostridia;o__Clostridiales;f__Clostridiaceae;g__Clostridium;s__Clostridium_sp._CAG:389	0.0281274	2.00083e-05	1.58337e-05	3.48311e-05	0.000135507	3.72006e-05	3.5981e-05	1.98481e-05	9.2001e-06	3.85751e-05	0.0001412	4.47057e-05	0.000153467	2.9623e-05	3.13876e-05	0.00015016	0.000103461
d__Bacteria;k__norank;p__Bacteroidetes;c__Bacteroidia;o__Bacteroidales;f__Prevotellaceae;g__Prevotella;s__Prevotella_sp._ne3005	0.0281274	5.51995e-05	6.90237e-05	2.71718e-05	1.85006e-05	2.0668e-05	5.34771e-05	2.02818e-05	4.86574e-05	5.92024e-05	7.95969e-05	2.1873e-05	0.000117814	2.52938e-05	0.000165371	0.00012405	7.32857e-05
Relative abundance is normalized
