# Supplementary material for: GlcNac produced by the gut microbiome enhances host influenza resistance by modulating NK cells
Source: Gut Microbes. 2023 Nov 12;15(2):2271620. doi: 10.1080/19490976.2023.2271620 (PMC10730189; doi:10.1080/19490976.2023.2271620)
Supplement: Supplemental Material [file KGMI_A_2271620_SM9125.zip › Table.S12.xlsx]

## Sheet: Table. S12. Taxa identified by 
Table. S12. Taxa identified by LEfSe analysis in this study (LDA > 2)
biomarker	enrich_log10mean	enrich_group	LDA_score	P_value	TH_mean	TH_sd	TL_mean	TL_sd	TH1	TH2	TH3	TH4	TH5	TH6	TH7	TH8	TL1	TL2	TL3	TL4	TL5	TL6	TL7	TL8
d__Bacteria	5.76415	TL	4.33999	0.0274232	538969	22003.9	580966	37839.3	536080	556721	521921	543364	553767	500109	530047	569743	576672	519516	572402	612434	537654	612011	628601	588439
d__Bacteria.k__norank.p__Proteobacteria.c__Epsilonproteobacteria.o__Campylobacterales.f__Helicobacteraceae.g__Helicobacter.s__Helicobacter_japonicus	4.23253	TH	3.66485	0.0459994	17081.8	9494.83	7759.4	10073.3	7653.17	3801.78	17910.2	23235.8	11332.3	26055.2	31564.4	15101.2	179.95	4501.77	30847.8	9830.96	449.509	8395.88	7234.09	635.219
d__Bacteria.k__norank.p__Firmicutes.c__Clostridia.o__Clostridiales.f__Oscillospiraceae	4.37853	TL	3.52854	0.0459994	17207.5	5643.51	23907.5	7889.05	15990	16564.4	17901.5	13009.3	24026.9	8325.07	15923.8	25919.2	40681.8	15532	18767.9	26453.8	18051.7	20611.4	25090.1	26070.9
d__Bacteria.k__norank.p__Firmicutes.c__Bacilli.o__Lactobacillales.f__Lactobacillaceae.g__Lactobacillus	3.65458	TH	3.16806	0.0208626	4514.18	3541.93	1286.41	1202.94	6433.95	3312.35	2383.78	6970.94	429.444	2976.69	11417.5	2188.77	84.5459	2575.05	2193.09	402.611	3035.4	196.686	238.968	1564.91
d__Bacteria.k__norank.p__Bacteroidetes.c__Bacteroidia.o__Bacteroidales.f__norank.g__Phocaeicola	3.84049	TL	3.06492	0.0274232	4745.33	1457.16	6926.14	2301.13	5446.53	4829.26	4189.67	3331.25	3611.4	7941.12	4013.03	4600.41	8157.17	4836.74	3839.45	8078.24	5018.82	10741.3	8302.88	6434.56
d__Bacteria.k__norank.p__norank.c__norank.o__norank.f__norank.g__norank.s__bacterium_1XD8_92	3.5966	TH	3.04364	0.0356919	3949.98	3282.69	1688.13	568.001	2877.77	2398.38	2129.29	2571.71	1461.6	9646.82	1750.22	8764.09	1125.34	2030.59	1451.57	1761.07	1727.29	754.58	2136.24	2518.33
d__Bacteria.k__norank.p__Candidatus_Melainabacteria	3.48726	TL	2.99762	0.0117187	1131.43	707.452	3070.84	1966.08	632.133	457.567	2258.2	1503.4	1336.1	1853.21	656.012	354.78	3428.79	997.908	1522.32	3345.12	2033.08	4110.78	7166.31	1962.42
d__Bacteria.k__norank.p__Firmicutes.c__Bacilli.o__Lactobacillales.f__Lactobacillaceae.g__Lactobacillus.s__Lactobacillus_johnsonii	3.4679	TH	2.97327	0.0157143	2936.99	2173.56	933.92	898.551	3754.71	2234.16	1703.67	5585.69	302.915	2208.92	6519.84	1186.01	25.8485	1897.16	1681.22	265.056	2172.01	113.327	140.966	1175.78
d__Bacteria.k__norank.p__Verrucomicrobia	3.33907	TL	2.96567	0.0117187	214.283	88.975	2183.06	3191.99	283.637	226.921	157.278	386.225	239.065	132.967	127.493	160.678	1923.8	217.99	184.363	3391.71	503.869	9622.54	839.24	780.957
d__Bacteria.k__norank.p__Verrucomicrobia.c__Verrucomicrobiae.o__Verrucomicrobiales	3.32991	TL	2.96385	0.0157143	176.678	88.1299	2137.52	3194.98	244.285	205.125	101.58	340.855	206.302	105.958	96.218	113.102	1877.83	190.544	106.539	3351.38	472.366	9582.38	794.57	724.568
d__Bacteria.k__norank.p__Verrucomicrobia.c__Verrucomicrobiae	3.33007	TL	2.96384	0.0157143	177.435	88.5838	2138.32	3195.18	244.446	205.546	102.475	343.279	207.122	106.154	97.0069	113.446	1879.56	191.3	106.817	3351.93	473.239	9583.62	795.17	724.917
d__Bacteria.k__norank.p__Verrucomicrobia.c__Verrucomicrobiae.o__Verrucomicrobiales.f__Akkermansiaceae.g__Akkermansia	3.32517	TL	2.96292	0.0157143	158.312	84.0147	2114.32	3196.5	222.658	192.501	86.8074	309.376	191.122	100.179	77.4103	86.4397	1850.98	147.058	88.4874	3320.44	449.09	9564.81	780.091	713.637
d__Bacteria.k__norank.p__Verrucomicrobia.c__Verrucomicrobiae.o__Verrucomicrobiales.f__Akkermansiaceae	3.32517	TL	2.96292	0.0157143	158.312	84.0147	2114.32	3196.5	222.658	192.501	86.8074	309.376	191.122	100.179	77.4103	86.4397	1850.98	147.058	88.4874	3320.44	449.09	9564.81	780.091	713.637
d__Bacteria.k__norank.p__Verrucomicrobia.c__Verrucomicrobiae.o__Verrucomicrobiales.f__Akkermansiaceae.g__Akkermansia.s__Akkermansia_muciniphila	3.30047	TL	2.94124	0.0356919	135.968	79.6042	1997.43	3056.49	197.533	171.803	61.0518	278.659	162.613	86.5706	61.7585	67.753	1740.71	125.112	54.5147	3159.74	411.451	9119.96	711.609	656.372
d__Bacteria.k__norank.p__Bacteroidetes.c__Bacteroidia.o__Bacteroidales.f__norank.g__Phocaeicola.s__Phocaeicola_sartorii	3.37518	TL	2.76818	0.0274232	1272.72	777.686	2372.37	1367.62	1541.52	1213.8	1164.03	538.379	612.957	2985.21	1337.53	788.321	4206.35	1841.62	1447.36	2227.67	799.256	4707	2149.2	1600.46
d__Bacteria.k__norank.p__Bacteroidetes.c__Bacteroidia.o__Bacteroidales.f__Bacteroidaceae.g__Bacteroides.s__Bacteroides_uniformis	3.49742	TH	2.73152	0.0459994	3143.53	1421.07	2138.3	679.805	2065.11	3384.48	3194.78	1281.09	3491.81	3684.33	2089.19	5957.47	1546.33	1248.86	1765.69	2950.81	2035.72	3116.14	1825.28	2617.6
d__Bacteria.k__norank.p__Candidatus_Melainabacteria.c__norank.o__Candidatus_Gastranaerophilales	3.18528	TL	2.68032	0.0208626	608.193	399.866	1532.08	1176.52	363.81	233.639	1408.4	741.657	705.496	798.464	437.473	176.599	2291.72	467.281	440.395	1564.25	1082.11	1609.65	3992.55	808.717
d__Bacteria.k__norank.p__Candidatus_Melainabacteria.c__norank.o__norank.f__norank.g__norank.s__Candidatus_Melainabacteria_bacterium	3.13133	TL	2.67074	0.00632295	431.71	294.955	1353.11	822.231	229.621	179.66	653.246	635.077	487.729	945.761	177.811	144.773	733.259	461.527	1021.15	1572.44	836.465	2402.01	2745.14	1052.86
d__Bacteria.k__norank.p__Elusimicrobia	2.86578	TL	2.54744	0.00632295	69.4059	22.8869	734.143	834.903	84.4413	64.2337	77.3437	108.955	50.0674	79.4919	54.1404	36.5734	2461.05	90.4513	59.1697	817.755	161.549	673.781	1387.3	222.095
d__Bacteria.k__norank.p__Elusimicrobia.c__Elusimicrobia.o__Elusimicrobiales.f__Elusimicrobiaceae	2.83637	TL	2.54577	0.00632295	25.3192	18.0992	686.065	829.313	53.8399	24.027	5.71957	49.5819	14.3863	30.5415	15.0233	9.434	2401.53	55.7462	14.3098	775.671	98.0487	635.371	1327.23	180.611
d__Bacteria.k__norank.p__Elusimicrobia.c__Elusimicrobia.o__Elusimicrobiales.f__Elusimicrobiaceae.g__Elusimicrobium	2.83637	TL	2.54577	0.00632295	25.3192	18.0992	686.065	829.313	53.8399	24.027	5.71957	49.5819	14.3863	30.5415	15.0233	9.434	2401.53	55.7462	14.3098	775.671	98.0487	635.371	1327.23	180.611
d__Bacteria.k__norank.p__Elusimicrobia.c__Elusimicrobia.o__Elusimicrobiales	2.83637	TL	2.54577	0.00632295	25.3192	18.0992	686.065	829.313	53.8399	24.027	5.71957	49.5819	14.3863	30.5415	15.0233	9.434	2401.53	55.7462	14.3098	775.671	98.0487	635.371	1327.23	180.611
d__Bacteria.k__norank.p__Elusimicrobia.c__Elusimicrobia	2.83637	TL	2.54577	0.00632295	25.3192	18.0992	686.065	829.313	53.8399	24.027	5.71957	49.5819	14.3863	30.5415	15.0233	9.434	2401.53	55.7462	14.3098	775.671	98.0487	635.371	1327.23	180.611
d__Bacteria.k__norank.p__Firmicutes.c__Clostridia.o__Clostridiales.f__Ruminococcaceae.g__Faecalibacterium	3.53984	TL	2.51689	0.0459994	2763.99	783.15	3466.07	414.591	2152.02	2437.89	3066.75	2731.25	3485.41	1391.84	2950.68	3896.07	4399.44	3230.43	3317.96	3462.48	3155.5	3665.85	3356.82	3140.11
d__Bacteria.k__norank.p__Elusimicrobia.c__Elusimicrobia.o__Elusimicrobiales.f__Elusimicrobiaceae.g__Elusimicrobium.s__Elusimicrobium_sp__An273	2.79961	TL	2.50936	0.00632295	23.0033	16.94	630.395	763.408	50.2786	22.5077	4.13053	45.5606	12.9088	26.0748	13.8775	8.68778	2209.01	50.7204	12.8157	713.243	87.4783	586.666	1220.32	162.91
d__Bacteria.k__norank.p__Bacteroidetes.c__Bacteroidia.o__Bacteroidales.f__Odoribacteraceae.g__Butyricimonas	3.23378	TL	2.4543	0.0274232	1099.47	372.545	1713.08	641.165	677.132	597.18	1552.43	1019.85	1360.27	1568.62	897.713	1122.61	2329.59	945.564	680.684	1955.31	1593.67	2544.34	1665.83	1989.66
d__Bacteria.k__norank.p__Firmicutes.c__Clostridia.o__Clostridiales.f__Lachnospiraceae.g__Lachnoclostridium.s__Lachnoclostridium_sp__An196	3.2848	TH	2.327	0.0459994	1926.65	528.259	1599.84	1488.87	2746.84	2388.17	1694.61	1474.95	1769.4	1201.97	2400	1737.28	478.593	1263.75	5135.46	1387.44	1666.87	689.109	738.833	1438.63
d__Bacteria.k__norank.p__Proteobacteria.c__Gammaproteobacteria	3.38939	TL	2.32637	0.0157143	2002.2	174.51	2451.28	393.196	1899.51	1909.6	2310.26	2094.98	1933.35	1885.51	1802.45	2181.89	2724.41	2497.65	2695.99	3105.82	2343.47	1892.36	2318.05	2032.47
d__Bacteria.k__norank.p__Firmicutes.c__Clostridia.o__Clostridiales.f__Eubacteriaceae.g__Eubacterium.s__Eubacterium_sp__CAG_251	2.64466	TL	2.25768	0.0274232	117.634	90.0538	441.226	415.341	218.986	62.6918	202.555	40.334	22.8614	236.663	33.3471	123.635	752.912	138.896	88.2913	274.33	101.911	462.056	1307.06	404.359
d__Bacteria.k__norank.p__Firmicutes.c__norank.o__norank.f__norank.g__norank.s__Firmicutes_bacterium_CAG_341	2.58943	TL	2.22714	0.0459994	88.4478	70.26	388.536	390.157	171.786	49.7034	131.994	21.3746	9.35676	186.37	29.296	107.702	682.065	106.136	47.4617	213.405	82.1829	411.55	1199.55	365.934
d__Bacteria.k__norank.p__Firmicutes.c__Bacilli.o__Lactobacillales.f__Lactobacillaceae.g__Lactobacillus.s__Lactobacillus_sp__ASF360	2.58542	TH	2.17629	0.00632295	384.962	370.295	45.1576	38.2979	550.062	332.363	205.372	245.238	9.52568	168.676	1215.2	353.264	0.858499	92.1977	89.7764	20.5118	79.0131	6.27403	17.8871	54.742
d__Bacteria.k__norank.p__Firmicutes.c__Clostridia.o__Clostridiales.f__Lachnospiraceae.g__norank.s__Lachnospiraceae_bacterium_28_4	2.8628	TH	2.15299	0.0023221	729.12	346.749	445.509	98.2232	519.081	612.202	600.956	517.731	491.366	1250.27	519.908	1321.45	392.912	504.949	469.658	479.714	514.006	220.583	495.423	486.825
d__Bacteria.k__norank.p__Proteobacteria.c__Alphaproteobacteria.o__Rhodospirillales.f__Rhodospirillaceae.g__Azospirillum.s__Azospirillum_sp__51_20	2.47376	TL	2.15234	0.0117187	35.9197	34.9229	297.69	402.845	13.8427	20.3269	35.6307	36.1128	26.3188	119.625	22.6339	12.8671	1230.61	28.7961	30.4206	112.785	62.9933	208.484	449.654	257.78
d__Bacteria.k__norank.p__Firmicutes.c__Clostridia.o__Clostridiales.f__Clostridiaceae.g__Clostridium.s__Clostridium_sp__CAG_349	2.6883	TL	2.08467	0.0208626	234.961	182.895	487.86	201.577	36.4248	155.171	161.851	512.051	442.131	49.6762	378.707	143.674	639.754	426.611	553.527	253.578	426.186	847.99	235.13	520.108
d__Bacteria.k__norank.p__Firmicutes.c__Clostridia.o__Clostridiales.f__Ruminococcaceae.g__Faecalibacterium.s__Faecalibacterium_sp__CAG_1138	2.69992	TL	2.07855	0.0208626	253.737	178.988	501.096	219.437	49.8856	188.045	188.922	495.579	438.052	58.12	443.614	167.682	627.46	380.709	516.541	250.974	450.438	942.065	290.428	550.157
d__Bacteria.k__norank.p__Firmicutes.c__norank.o__norank.f__norank.g__norank.s__Firmicutes_bacterium_CAG_475	2.66412	TL	2.05868	0.0208626	227.134	152.155	461.448	149.416	52.4149	158.351	166.774	404.349	426.477	63.6982	375.425	169.586	507.308	275.03	333.19	623.021	337.335	702.354	415.561	497.784
