# Supplementary material for: GlcNac produced by the gut microbiome enhances host influenza resistance by modulating NK cells
Source: Gut Microbes. 2023 Nov 12;15(2):2271620. doi: 10.1080/19490976.2023.2271620 (PMC10730189; doi:10.1080/19490976.2023.2271620)
Supplement: Supplemental Material [file KGMI_A_2271620_SM9125.zip › Table.S6.xlsx]

## Sheet: file explanation
header name.	Descriptions
id	The unique data number of the substance in this qualitative analysis.
compound name	The name of the substance obtained from the qualitative matching analysis by mass spectrometry.
score	Database match score.(AnnoScore = dotproduct1/sqrt(common),common = matched fragments number)
platform	Substance Detection Platform.
name	No description yet.
Pvalue	No description yet.
TH-1	Relative quantitative value of TH-1 sample.
TH-2	Relative quantitative value of TH-2 sample.
TH-3	Relative quantitative value of TH-3 sample.
TH-4	Relative quantitative value of TH-4 sample.
TH-5	Relative quantitative value of TH-5 sample.
TH-6	Relative quantitative value of TH-6 sample.
TH-7	Relative quantitative value of TH-7 sample.
TH-8	Relative quantitative value of TH-8 sample.
Mean TH	Mean relative quantification values ​​of replicate experiments for TH samples.
TL-1	Relative quantitative value of TL-1 sample.
TL-2	Relative quantitative value of TL-2 sample.
TL-3	Relative quantitative value of TL-3 sample.
TL-4	Relative quantitative value of TL-4 sample.
TL-5	Relative quantitative value of TL-5 sample.
TL-6	Relative quantitative value of TL-6 sample.
TL-7	Relative quantitative value of TL-7 sample.
TL-8	Relative quantitative value of TL-8 sample.
Mean TL	Mean relative quantification values ​​of replicate experiments for TL samples.

## Sheet: Mean
Table.S6. Differential metabolites between TH group and TL group
id	compound name	score	platform	name	Pvalue	TH-1	TH-2	TH-3	TH-4	TH-5	TH-6	TH-7	TH-8	Mean TH	TL-1	TL-2	TL-3	TL-4	TL-5	TL-6	TL-7	TL-8	Mean TL
1	16-Hydroxypalmitic acid *	1	POS	M295T155	0.0469684	0.00136276	0.0011711	0.00112097	0.00108772	0.00121531	0.00109499	0.000980748	0.00111847	0.00114401	0.00123649	0.0010887	0.000877587	0.00113362	0.000996745	0.000891731	0.000870469	0.00112032	0.00102696
2	D-galacturonic acid *	1	NEG	M193T375	0.0455935	0.00023983	0.000199099	0.000291023	0.000299882	0.000276277	0.000250255	0.000148165	0.000185152	0.00023621	0.000167692	0.000211737	0.000156195	8.83282e-05	0.000318142	8.21088e-05	0.000256411	0.000213179	0.000186724
3	N-Acetyl-D-glucosamine *	1	POS	M186T357	0.0442314	1.3112e-05	4.1569e-05	9.00742e-06	3.72387e-05	2.55047e-05	8.55014e-05	4.53767e-05	3.52228e-05	3.65666e-05	4.27963e-05	0.000146399	0.000119796	9.0977e-05	0.000157114	5.9136e-05	4.50157e-05	7.88129e-05	9.25059e-05
4	2-amino-2-methylpropane-1,3-diol 2 *	1	GC		0.038212	0.00412573	0.00805573	0.0099949	0.00720973	0.00622301	0.00903216	0.00915739	0.00658143	0.00754751	0.00505825	0.00488158	0.0088289	0.00521622	0.00670268	0.00420134	0.00536643	0.00770941	0.0059956
5	Arachidonic Acid (peroxide free) *	1	POS	M287T43_1	0.0378967	7.9574e-05	0.00020552	7.07791e-05	8.40835e-05	0.000207522	7.12102e-05	0.000159403	0.0001812	0.000132411	0.000159273	7.45164e-05	7.07959e-05	0.000159609	3.3439e-06	5.5411e-05	1.25447e-06	6.46653e-05	7.36087e-05
6	Adenosine *	1	POS	M268T165	0.0354508	0.0032475	0.00168212	0.00405667	0.00317379	0.00381368	0.0040852	0.0040649	0.00431473	0.00355482	0.00574987	0.00433087	0.00694586	0.00633029	0.00290224	0.00710103	0.00623852	0.00485708	0.00555697
7	Diglycerol 1 *	1	GC		0.0333778	0.0121811	0.00539579	0.00663681	0.00674942	0.00495767	0.0144206	0.00530661	0.00923515	0.00811039	0.00801341	0.00318267	0.00330083	0.00483057	0.00353853	0.00382676	0.00517405	0.00870182	0.00507108
8	L-Carnitine *	1	POS	M162T338_2	0.0332339	0.00192799	0.00134009	0.0014681	0.00116691	0.000987708	0.0018516	0.00136877	0.00130454	0.00142696	0.0013223	0.000713834	0.00119887	0.000948322	6.67853e-05	0.00147879	0.000939145	0.0016401	0.00103852
9	glycocyamine 3 *	1	GC		0.0328136	0.00348599	0.0042222	0.00613038	0.00563427	0.00403831	0.00409582	0.00469414	0.004477	0.00459726	0.00355188	0.00415716	0.00408373	0.00426728	2.28978e-07	0.00477212	0.00400446	2.67222e-07	0.00310464
10	N-Carboxyethyl-.gamma.-aminobutyric acid *	1	POS	M176T379_2	0.0296814	0.00206576	0.00174693	0.00192839	0.0016383	0.0018138	0.00181906	0.00157303	0.00249849	0.00188547	0.00172631	0.00175988	0.00245578	0.00128493	0.00212955	0.00102544	0.00186547	0.00150935	0.00171959
11	3.alpha.-Mannobiose *	1	POS	M325T353	0.0296623	0.000308311	0.000173177	0.0005577	0.000469657	0.000282605	0.000569982	0.000160205	0.000196835	0.000339809	0.000239126	0.000283433	0.000214181	0.000126794	0.000150187	0.00011267	0.000157743	0.000370131	0.000206783
12	1-Methyladenosine 2 *	1	GC		0.0287465	0.00143636	0.00357453	0.00602695	0.00705479	2.19677e-07	0.00523002	0.0104765	0.00344273	0.00465526	0.00173376	2.11619e-07	0.00413228	2.25804e-07	2.28978e-07	2.03139e-07	0.00267	2.67222e-07	0.00106715
13	Kaempferol *	1	NEG	M285T33_1	0.0244105	0.000121138	0.000113712	5.49862e-05	6.29159e-05	7.57307e-05	9.06261e-05	5.36489e-05	7.05293e-05	8.0411e-05	7.39331e-05	6.84224e-05	7.03258e-05	4.08615e-05	6.95631e-05	3.16317e-05	8.44984e-05	8.29642e-05	6.5275e-05
14	Traumatic Acid *	1	POS	M229T36	0.0202078	0.000135554	0.000101478	5.86305e-05	7.60709e-05	5.61719e-05	0.000120792	7.25976e-05	8.39472e-05	8.81552e-05	5.86432e-05	5.34175e-05	8.02198e-05	7.01606e-05	5.01306e-05	1.47773e-06	5.57782e-05	7.57999e-05	5.57034e-05
15	Octadecanol *	1	GC		0.0201346	0.00515479	0.00738594	2.80946e-07	0.00899438	0.00871117	0.00831873	2.68618e-07	0.00790582	0.00580892	2.134e-07	2.11619e-07	2.89991e-07	2.25804e-07	2.28978e-07	0.00629982	1.94909e-07	2.67222e-07	0.000787682
16	Glu-Pro *	1	POS	M227T319	0.0178229	4.33005e-05	3.43494e-05	3.75254e-05	4.01053e-05	6.05319e-05	3.08058e-05	3.49752e-05	3.01522e-05	3.89682e-05	5.29365e-05	6.08748e-05	8.97515e-05	5.3117e-05	4.2482e-05	6.4195e-05	3.96311e-05	0.000140934	6.79902e-05
17	L-Arginine *	1	POS	M175T565	0.0177087	0.000858522	0.00259936	0.00176363	0.00408924	0.00263571	0.00144767	0.00356666	0.000669789	0.00220382	0.00623914	0.00571497	0.00412998	0.00515279	0.00262523	0.00427595	0.00394678	0.0038317	0.00448957
18	malonic acid 1 **	1	GC		0.00996878	0.00452698	0.00603372	0.00704068	0.00892911	0.00401367	2.53156e-07	0.00800252	0.0041948	0.00534272	0.0080202	0.00931827	0.0142523	0.0112163	0.0113449	0.00651467	0.00637538	0.0117577	0.00984996
19	Citraconic acid 4 **	1	GC		0.0091724	0.0107167	0.0121688	0.0104834	0.0112127	0.0119254	0.0128445	0.0130287	0.0112372	0.0117022	0.0152324	0.0133931	0.0191611	0.011993	0.0188752	0.0111531	0.0130942	0.0175316	0.0150542
20	maltose **	1	GC		0.008976	0.0197117	0.0689888	0.0453817	0.0837838	0.125644	0.0440237	0.0852693	0.0372994	0.0637628	0.251195	0.22921	0.0324805	0.318564	0.208617	0.184524	0.191147	0.273975	0.211214
21	4-Hydroxyquinazoline **	1	GC		0.0060755	0.00840411	0.00760886	0.00530428	0.00384983	0.00828839	0.00786566	0.00287309	0.0107163	0.00686381	0.00327332	0.00446065	0.00234128	0.00743614	0.00436051	0.00369977	0.0041714	0.00711291	0.004607
22	5-Hydroxyindoleacetate **	1	POS	M192T151	0.00591175	0.000141812	0.000129142	0.000145603	0.000128948	0.000151766	0.000127047	0.000105319	0.000120746	0.000131298	0.000116119	0.000110789	9.2479e-05	7.04609e-05	0.000115635	7.77816e-05	0.000110745	0.000104606	9.9827e-05
23	Methyl-beta-D-galactopyranoside **	1	GC		0.00441041	0.0668146	0.0749056	0.0511963	0.0522923	0.0764223	0.0861261	0.026781	0.0912967	0.0657294	0.0385466	0.0640361	0.032774	0.0336219	0.0470018	0.078466	0.0269196	0.0505792	0.0464932
24	Pyrrole-2-Carboxylic Acid **	1	GC		0.00435578	0.0234809	0.028564	0.0314729	0.028091	0.0271057	0.0307815	0.0300035	0.0223212	0.0277276	0.0368847	0.0345792	0.0486768	0.0336248	0.046155	0.0292599	0.0294314	0.0430192	0.0377039
25	Sinapyl alcohol 1 **	1	GC		0.00414508	1.54263e-07	0.00467889	0.00262183	0.00187006	0.00318133	0.00363638	0.00221755	0.00239913	0.00257567	0.00306687	0.0020559	2.89991e-07	2.25804e-07	2.28978e-07	2.03139e-07	0.00158508	2.67222e-07	0.000838632
26	cellobiose 1 **	1	GC		0.00385419	1.54263e-07	0.0436939	0.00450039	0.0214348	0.0301648	0.0353796	0.0261406	0.0139339	0.021906	0.0735047	0.0500167	0.0222206	0.0391235	0.0759196	0.0372176	0.0399035	0.0675142	0.0506776
27	hydrocinnamic acid **	1	GC		0.00285749	0.14462	0.202932	0.134943	0.131425	0.235319	0.167231	0.141759	0.173295	0.16644	0.279051	0.190604	2.89991e-07	2.25804e-07	2.28978e-07	2.03139e-07	1.94909e-07	2.67222e-07	0.0587071
28	urea ***	1	GC		3.67265e-09	0.00673189	0.0107425	0.0113298	0.0103052	0.00936014	0.0105891	0.0116502	0.00916663	0.00998442	0.00384931	0.00385919	0.00511811	0.00412596	0.00430426	0.00320279	0.00380969	0.0049108	0.00414752
Relative quantitative values ​​are normalized.
