# Supplementary material for: GlcNac produced by the gut microbiome enhances host influenza resistance by modulating NK cells
Source: Gut Microbes. 2023 Nov 12;15(2):2271620. doi: 10.1080/19490976.2023.2271620 (PMC10730189; doi:10.1080/19490976.2023.2271620)
Supplement: Supplemental Material [file KGMI_A_2271620_SM9125.zip › Table.S8.xlsx]

## Sheet: Table. S8. The PCoA of the weig
Table. S8. The PCoA of the weighted UniFrac distances between the TH and TL group at the genus level
sample	group	Axis.1	Axis.2	Axis.3	Axis.4	Axis.5	Axis.6	Axis.7	Axis.8	Axis.9	Axis.10	Axis.11	Axis.12	Axis.13	Axis.14	Axis.15
TH1	TH	0.0225115	-0.0547025	-0.0747386	0.0490465	-0.0544931	-0.0766394	-0.0311182	0.0519098	-0.0153865	0.0456366	0.00550591	0.0271056	0.028492	-0.0167652	0.0143483
TH2	TH	-0.0126566	-0.0396469	-0.0390781	0.107552	-0.0613353	0.0412687	-0.0494619	-0.0341925	0.0282107	-0.053037	-0.0271949	-0.00356117	-0.0233033	0.00525554	0.0166087
TH3	TH	-0.0939405	0.0218389	0.0804328	-0.0707655	0.0147667	0.0143694	-0.000952798	0.061781	0.00332271	-0.0495085	-0.0224789	0.0185413	0.00748632	-0.0246156	0.0310655
TH4	TH	-0.0880741	-0.0571137	-0.012897	0.0412014	0.127622	-0.0664463	-0.0188424	-0.00837327	-0.00812821	-0.0276139	0.0298186	0.00510527	-0.0325334	-0.01106	-0.0134775
TH5	TH	-0.0195244	0.0382028	0.0832144	-0.0318894	0.00309272	-0.0302257	-0.0351821	-0.0308348	0.0291326	0.0501159	-0.00336188	0.0398182	-0.0259412	0.0383433	0.0168694
TH6	TH	0.0828092	-0.214714	-0.0339261	-0.0818775	-0.0150942	-0.029497	0.0577359	-0.0178971	-0.000316304	-0.0227599	-0.0238846	-0.00149478	6.61e-05	0.018038	-0.0017396
TH7	TH	-0.0522211	-0.0857605	0.0486696	0.00397339	0.00719425	0.0266596	-0.0162065	0.0150797	0.0455642	0.0313902	0.0395562	-0.0754769	0.0199867	0.00332979	0.0115379
TH8	TH	-0.0135289	0.0128999	0.0736501	-0.0460286	-0.0937485	-0.0273338	-0.0281472	-0.0529874	-0.0336214	0.00273187	0.00711293	-0.0144366	-0.0160883	-0.0335961	-0.0268044
TL1	TL	0.0537079	0.159382	-0.0298078	0.00504071	-0.0278161	-0.0611418	0.0686501	-0.00197938	0.0803357	-0.0261524	0.0156016	-0.00876763	0.00325454	-0.00145466	-0.00438167
TL2	TL	-0.123894	0.0681463	-0.0906052	-0.0561925	-0.0434593	0.0300878	-0.0125269	0.0421105	-0.048214	-0.0185356	0.0375825	-0.00562591	-0.0149641	0.0312703	-0.00947267
TL3	TL	-0.174519	-0.0209457	0.0464062	0.0858842	-0.0133719	0.0373656	0.0962299	0.00364536	-0.0210464	0.0308886	-0.0155439	0.0178982	0.00260952	0.000937207	-0.0131715
TL4	TL	0.0735636	0.0452884	0.0363698	0.0257533	0.0288933	0.0046828	-0.00450732	-0.0557188	-0.0520692	-0.0330761	0.0244467	0.0114121	0.0665583	0.0144084	0.00746337
TL5	TL	-0.0622906	0.0188257	-0.0582123	-0.0418371	0.0436991	0.0400778	-0.0482142	-0.00855737	0.0502743	0.0164914	-0.0428583	0.0132749	0.0364235	-0.00479862	-0.0353412
TL6	TL	0.23517	-0.0297492	0.0363542	0.0175599	0.00674096	0.0744162	0.000350305	0.0464835	0.0129836	0.00253684	0.0353647	0.0334402	-0.0190013	-0.0070015	-0.0179007
TL7	TL	0.127529	0.0824655	0.0266424	0.0297274	0.0337854	-0.0268936	-0.00700385	0.0424052	-0.048812	0.00988358	-0.0590509	-0.0496865	-0.0123848	0.0132991	-0.0067234
TL8	TL	0.045358	0.0555831	-0.0924745	-0.0371476	0.0435238	0.0492496	0.0291971	-0.0528746	-0.0222299	0.0410084	-0.00061574	-0.00754623	-0.0206606	-0.0255899	0.0311195
variance_proportion	NA	27.3923	18.442	9.67533	7.93798	7.06002	5.47727	4.61231	4.0966	3.90547	2.97429	2.31385	2.23771	1.85017	1.04474	0.980024
