# Supplementary material for: GlcNac produced by the gut microbiome enhances host influenza resistance by modulating NK cells
Source: Gut Microbes. 2023 Nov 12;15(2):2271620. doi: 10.1080/19490976.2023.2271620 (PMC10730189; doi:10.1080/19490976.2023.2271620)
Supplement: Supplemental Material [file KGMI_A_2271620_SM9125.zip › Table.S9.xlsx]

## Sheet: Table. S9. Comparison of the re
Table. S9. Comparison of the relative abundances of the major bacterial phyla representing the gut microbiota between the TH and TL group
ID	TH1	TH2	TH3	TH4	TH5	TH6	TH7	TH8	TL1	TL2	TL3	TL4	TL5	TL6	TL7	TL8
d__Bacteria;k__norank;p__Firmicutes	0.25635	0.276781	0.302302	0.298844	0.27935	0.154857	0.261085	0.289552	0.316268	0.286983	0.332942	0.298081	0.279603	0.186341	0.293214	0.265645
d__Bacteria;k__norank;p__Bacteroidetes	0.216457	0.212058	0.159055	0.159679	0.214239	0.257891	0.186012	0.213991	0.197578	0.143192	0.126245	0.246099	0.179278	0.343269	0.266112	0.232685
d__Bacteria;k__norank;p__Proteobacteria	0.0235022	0.0195792	0.029637	0.042778	0.0287949	0.0487564	0.0459334	0.0275515	0.0247562	0.0579515	0.0524974	0.0298228	0.0444834	0.0295221	0.0237972	0.052769
d__Bacteria;k__norank;p__Actinobacteria	0.00890416	0.0215481	0.00297003	0.00913042	0.00660475	0.00372816	0.00820867	0.0041588	0.00883419	0.00357774	0.0365077	0.00848795	0.00656733	0.00740422	0.00544214	0.00615514
d__Bacteria;k__norank;p__Deferribacteres	0.000470805	0.000847225	0.00470472	0.00650221	0.000823859	0.00152097	0.00210104	0.00312058	0.0008987	0.00201373	0.0021789	0.000770153	0.00156443	0.00171087	0.00183742	0.00373757
d__Bacteria;k__norank;p__Candidatus_Melainabacteria	0.000632133	0.000457567	0.0022582	0.0015034	0.0013361	0.00185321	0.000656012	0.00035478	0.00342879	0.000997908	0.00152232	0.00334512	0.00203308	0.00411078	0.00716631	0.00196242
d__Viruses;k__norank;p__Uroviricota	0.00136566	0.000878543	0.00365275	0.00137265	0.00203428	0.00203465	0.000778296	0.00185958	0.00198304	0.00268127	0.00115933	0.00124091	0.00102779	0.00179431	0.000770274	0.00250143
d__Bacteria;k__norank;p__Verrucomicrobia	0.000283637	0.000226921	0.000157278	0.000386225	0.000239065	0.000132967	0.000127493	0.000160678	0.0019238	0.00021799	0.000184363	0.00339171	0.000503869	0.00962253	0.00083924	0.000780957
d__Bacteria;k__norank;p__Chlamydiae	0.00140193	0.000286249	0.000279029	0.000369596	0.000725457	0.000446793	0.00541075	0.000845043	0.000746943	0.00186072	0.000356307	0.000285665	0.00123176	0.000605186	0.00164428	0.000683996
d__Bacteria;k__norank;p__Tenericutes	0.000109469	0.000770997	0.000589032	0.00100859	0.00199832	0.00035793	0.000467308	0.00163415	0.000753119	0.000441339	0.00130317	0.000615041	0.00124062	0.00120429	0.001951	0.00220516
Others	0.490523	0.466567	0.494395	0.478425	0.463854	0.528421	0.48922	0.456771	0.442829	0.500083	0.445104	0.407861	0.482467	0.414416	0.397225	0.430874
Relative abundance is normalized
